# Supplementary material for: α-Glucosidase and Pancreatic Lipase Inhibitory Activity of Chemical Constituents from Adzuki Bean (Vigna angularis)
Source: Life (Basel). 2026 Feb 1;16(2):235. doi: 10.3390/life16020235 (PMC12941854; doi:10.3390/life16020235)
Supplement: Supplementary file 1 [file life-16-00235-s001.zip]

Archive with 1 entries (1 files):
- life-4097736-supplementary files.pdf
